# Supplementary material for: Dataset construction method of cross-lingual summarization based on filtering and text augmentation
Source: PeerJ Comput Sci. 2023 Mar 28;9:e1299. doi: 10.7717/peerj-cs.1299 (PMC10280405; doi:10.7717/peerj-cs.1299)
Supplement: Supplemental Information 1 [file peerj-cs-09-1299-s001.txt]

A simple description of the codes:
Supplemental Code S1 uses the proposed text augmentation algorithm based on the pre-trained model, namely TAPT, to augment the train subset of En2ZhSum.
Supplemental Code S2 fine-tunes the pre-trained model MBART on the result of Supplemental Code S1.
Supplemental Code S3 tested the MBART model fine-tuned by Supplemental Code S2 on the test set of En2ZhSum.
If we replace the English-Chinese part of Supplemental Code S1-S3 with Chinese-English, and do not conduct special treatment on the English summaries during testing, we can complete the verification of TAPT from the Chinese-English direction. This process is implemented by Supplemental Code S4-S6.
Supplemental Code S7 used the proposed multi-strategy filtering algorithm to remove low-quality samples from LCSTS.
Supplemental Code S8 translated the texts （not the summaries) in the dataset filtered by Supplemental Code S7 to obtain a English-Chinese CLS dataset.
Supplemental Code S9 used TAPT for the result of Supplemental Code S8, and obtained a high-quality and large-scale English-Chinese CLS dataset, namely En2Zh_Sum.
Supplemental Code S10 tested the performance of five classical pre-trained models for predicting words, including BERT, ELECTRA, ERNIE, RoBERTA and ALBERT.
