# Supplementary material for: Dataset construction method of cross-lingual summarization based on filtering and text augmentation
Source: PeerJ Comput Sci. 2023 Mar 28;9:e1299. doi: 10.7717/peerj-cs.1299 (PMC10280405; doi:10.7717/peerj-cs.1299)
Supplement: Code S1 — This code uses the proposed text augmentation algorithm based on the pre-trained model, namely TAPT, to augment the train subset of En2ZhSum. [file peerj-cs-09-1299-s002.py]

import heapq
import operator
import os
from load_data import load_dataset
from Conversion import list_dir
from Read_write import read_dict, save_dataset
import torch
from transformers import RobertaTokenizer, RobertaForMaskedLM, RobertaModel
from tqdm import tqdm

__author__ = "Hangyu Pan"


def cls_augmentation(src_path, tgt_path):
    device = torch.device("cuda:0")

    cls_data = load_dataset(src_path)
    texts_list, summaries_list = preprocess_function(cls_data)
    cls_data = dict(zip(texts_list, summaries_list))    # Data cleaning
    texts_list = list(cls_data.keys())
    summaries_list = list(cls_data.values())
    # Instantiate the pre-trained model
    tokenizer = RobertaTokenizer.from_pretrained(model_path)
    model = RobertaForMaskedLM.from_pretrained(model_path)
    model.eval()
    model.to(device)
    # The text of each sample in the monolingual summarization dataset is augmented
    for i in tqdm(range(len(texts_list))):
        text = texts_list[i]
        segmented_text = tokenizer.tokenize(text)
        segmented_text_backup = segmented_text[:]

        tokenized_input = tokenizer(text, return_tensors="pt", padding=True, truncation=True, max_length=512).to(device)
        with torch.no_grad():
            attentions = model(**tokenized_input, output_attentions=True).attentions
        # Select the attention weight of the fourth head
        averageHead_attentions = attentions[0][0][4]
        thirdIndex_list = []
        for j in range(1, len(averageHead_attentions) - 1):
            averageHead_attention_list = averageHead_attentions[j].cpu().numpy().tolist()
            averageHead_attention_list.sort(reverse=True)
            thirdIndex_list.append(averageHead_attention_list[2])
        masktokens_idlist = heapq.nlargest(10, range(len(thirdIndex_list)), thirdIndex_list.__getitem__)
        masktokens_idlist.sort()
        maskedTokens_list = []
        for masktokens_id in masktokens_idlist:
            maskedTokens_list.append(segmented_text[masktokens_id])
            segmented_text[masktokens_id] = '<mask>'

        tokenized_masked_text = tokenizer.convert_tokens_to_ids(segmented_text)
        masked_text = tokenizer.decode(tokenized_masked_text)
        masked_text = masked_text.replace('<mask>', ' <mask>')

        tokenized_masked_input = tokenizer(masked_text, return_tensors="pt", padding=True, truncation=True, max_length=512).to(device)
        with torch.no_grad():
            logits = model(**tokenized_masked_input).logits

        # retrieve index of [MASK]
        mask_token_index = (tokenized_masked_input.input_ids == tokenizer.mask_token_id)[0].nonzero(as_tuple=True)[0]
        predicted_token_id = logits[0, mask_token_index].argmax(axis=-1)
        predicted_tokens = tokenizer.convert_ids_to_tokens(predicted_token_id)

        # If the generated text is different from the original text by at least one token, it can be used for expansion
        if not operator.eq(maskedTokens_list, predicted_tokens):
            if len(maskedTokens_list) == len(predicted_tokens):
                noteq_indexs_list = []
                for k in range(len(maskedTokens_list)):
                    if maskedTokens_list[k] != predicted_tokens[k]:
                        noteq_indexs_list.append(k)
                for noteq_index in noteq_indexs_list:
                    segmented_text_backup[masktokens_idlist[noteq_index]] = predicted_tokens[noteq_index]
                tokenized_text_backup = tokenizer.convert_tokens_to_ids(segmented_text_backup)
                augmented_text = tokenizer.decode(tokenized_text_backup)
                cls_data[augmented_text] = summaries_list[i]
            else:
                print('Augmentation failed! The generated text is identical to the original text.')
        else:
            print('Augmentation failed! The generated text is identical to the original text.')
    # Store the enhanced dataset
    save_dataset(tgt_path, cls_data)


def preprocess_function(examples):
    documents = [ex['document'] for ex in examples]
    summaries = [ex['summary'] for ex in examples]
    return documents, summaries


if __name__ == '__main__':
    # The path of RoBERTa
    model_path = r'/home/lenovo/python/project/HuggingFace-transformers/models/roberta-base'
    # The path of the dataset to be augmented -- the train subset of EN2ZHSUM of NCLS
    train_path = r'/home/lenovo/python/data/19EMNLP-(NCLS)Neural Cross-Lingual Summarization/EN2ZHSUM/one-sixth/en2zh_train_one-sixth.txt'
    # The path of the augmented dataset
    augmented_result_path = r'/home/lenovo/python/project/CLSdataConstruction/NCLS_augmentation/en2zh_train_one-sixth_augmented'
    # -Augmenting-
    cls_augmentation(train_path, augmented_result_path)
