# Supplementary material for: Dataset construction method of cross-lingual summarization based on filtering and text augmentation
Source: PeerJ Comput Sci. 2023 Mar 28;9:e1299. doi: 10.7717/peerj-cs.1299 (PMC10280405; doi:10.7717/peerj-cs.1299)
Supplement: Code S2 — This code fine-tunes the pre-trained model MBART on the result of the code for text augmentation of English-Chinese CLS dataset using PTA. [file peerj-cs-09-1299-s003.py]

import os
import sys
import numpy as np
from rouge_metric import PyRouge
from torch import nn
from rouge import Rouge
from transformers import AdamW, get_scheduler, MBartForConditionalGeneration, MBartTokenizerFast
from torch.utils.data import DataLoader
from pathlib import Path
from tqdm import tqdm
from torch.utils.data import Dataset
import torch
sys.path.append('/home/lenovo/python/project/CLSdataConstruction/NCLS_augmentation/')
from load_data import load_dataset
import time
import argparse
sys.path.append('/home/lenovo/python/project/CLSdataConstruction/')
from Read_write import read_dict


__author__ = "Hangyu Pan"


def preprocess_function(examples):

    documents = [ex['document'] for ex in examples]
    summaries = [ex['summary'] for ex in examples]
    return documents, summaries


class CLSDataset(Dataset):
    def __init__(self, data, labels):
        super(CLSDataset, self).__init__()
        self.data = data
        self.labels = labels['input_ids']

    def __getitem__(self, idx):
        '''
        :return item:  {'input_ids':tensor([1,...]), 'attention_mask': tensor([1,...]),'labels':tensor(1)}
        '''
        item = {key: val[idx] for key, val in self.data.items()}
        item['labels'] = self.labels[idx]
        return item

    def __len__(self):
        return len(self.labels)


def save_rougescore(epoch, epoch_loss, trainROUGE, validROUGE, testROUGE, path):
    with open(path, 'a', encoding="utf-8") as f:
        f.write(epoch + ' loss: ' + str(epoch_loss) + '\ntrain rouge: ' + trainROUGE + '\nvalid rouge: ' + validROUGE
                + '\ntest rouge: ' + testROUGE + '\n')


def savePredictions_onTest(path, epoch, predictions=None, references=None):
        with open(path, 'a', encoding="utf-8") as f:
            for i in range(len(predictions)):
                f.write(str(epoch)+ '\n' +
                        'prediction:' + predictions[i] + '\nreference:' + references[i] + '\n\n')


def cal_epoch_rouge(predictions, references):
    rouge_metric = Rouge()
    rouge_score = rouge_metric.get_scores(predictions, references)
    return rouge_score[0]["rouge-1"], rouge_score[0]["rouge-2"], rouge_score[0]["rouge-l"]


if __name__ == '__main__':

    os.environ["TOKENIZERS_PARALLELISM"] = 'True'
    # num_workers of Pytorch Data_loader is set to the number of CPU cores
    num_workers = 16

    config = {
        'train_path': r'/home/lenovo/python/project/CLSdataConstruction/NCLS_augmentation/en2zh/en2zh_train_one-sixth_augmented.npy',
        'valid_path': r'/home/lenovo/python/data/19EMNLP-(NCLS)Neural Cross-Lingual '
                      r'Summarization/EN2ZHSUM/full/en2zh_valid.txt',
        'test_path': r'/home/lenovo/python/data/19EMNLP-(NCLS)Neural Cross-Lingual '
                      r'Summarization/EN2ZHSUM/full/en2zh_test_corrected.txt',
        # The path of the initial pre-trained model
        'model_path': r"/home/lenovo/python/project/HuggingFace-transformers/"
                               r"models/mbart-large-cc25",
        # The path of training results
        'save_model_dir': r'/home/lenovo/python/project/CLSdataConstruction/NCLS_augmentation/en2zh/model',
        # The path of results of the CLS model on the test set
        'rougescore_path': r"/home/lenovo/python/project/CLSdataConstruction/NCLS_augmentation/en2zh/rouge.txt",
        # model hyperparameters
        'src_len': 550,
        'tgt_len': 100,
        # train hyperparameters
        'num_epochs': 20,
        'train_batch_size': 16,
        'valid_batch_size': 80,
        'test_batch_size': 80,
        'lr': 3e-6,
        'accumulation_steps': 4  # Gradient accumulation number
    }

    # --The setup of Pytorch single-machine multi-card distributed training--
    parser = argparse.ArgumentParser()
    parser.add_argument('--local_rank', default=-1, type=int,
                        help='node rank for distributed training')
    args = parser.parse_args()
    rank = args.local_rank
    print('GPU:', rank)
    torch.cuda.set_device(rank)
    torch.distributed.init_process_group(backend='nccl')
    device_ids = [0, 1]
    # Load the pre-trained model
    model = MBartForConditionalGeneration.from_pretrained(config['model_path'])
    model.cuda()
    model = torch.nn.parallel.DistributedDataParallel(model, device_ids=[rank], output_device=rank)
    optimizer = AdamW(model.parameters(), lr=config['lr'])
    # Specifies cross-lingual direction
    tokenizer = MBartTokenizerFast.from_pretrained(config['model_path'], src_lang="en_XX", tgt_lang="zh_CN")

    # Load the train set, and tokenize it
    data = read_dict(config['train_path'])
    train_docs = list(data.keys())
    # lowercase English
    train_docs = list(map(lambda x: x.lower(), train_docs))
    train_sums = list(data.values())
    train_tokenized_docs = tokenizer(train_docs, return_tensors="pt",
                                         padding=True, truncation=True, max_length=config['src_len'])
    # Setup the tokenizer for targets
    with tokenizer.as_target_tokenizer():
        train_tokenized_sums = tokenizer(train_sums, return_tensors="pt",
                                             padding=True, truncation=True, max_length=config['tgt_len'])
    del train_docs
    del train_sums
    train_dataset = CLSDataset(train_tokenized_docs, train_tokenized_sums)
    del train_tokenized_docs
    del train_tokenized_sums
    train_sampler = torch.utils.data.distributed.DistributedSampler(train_dataset, shuffle=True,
                                                                    seed=42, rank=rank)
    train_dataloader = DataLoader(train_dataset, batch_size=config['train_batch_size'], pin_memory=True,
                                  shuffle=(train_sampler is None), num_workers=num_workers, sampler=train_sampler)
    del train_dataset

    # Load the valid set, and tokenize it
    valid_pairs = load_dataset(config['valid_path'])
    valid_docs, valid_sums = preprocess_function(valid_pairs)
    valid_docs = list(map(lambda x: x.lower(), valid_docs))
    del valid_pairs
    valid_tokenized_docs = tokenizer(valid_docs, return_tensors="pt",
                                         padding=True, truncation=True, max_length=config['src_len'])
    # Setup the tokenizer for targets
    with tokenizer.as_target_tokenizer():
        valid_tokenized_sums = tokenizer(valid_sums, return_tensors="pt",
                                             padding=True, truncation=True, max_length=config['tgt_len'])
    del valid_docs
    del valid_sums
    valid_dataset = CLSDataset(valid_tokenized_docs, valid_tokenized_sums)
    del valid_tokenized_docs
    del valid_tokenized_sums
    valid_sampler = torch.utils.data.distributed.DistributedSampler(valid_dataset, shuffle=True,
                                                                    seed=42, rank=rank)
    valid_dataloader = DataLoader(valid_dataset, batch_size=config['valid_batch_size'], pin_memory=True,
                                  shuffle=(valid_sampler is None), num_workers=num_workers, sampler=valid_sampler)
    del valid_dataset

    # Load the test set, and tokenize it
    test_pairs = load_dataset(config['test_path'])
    test_docs, test_sums = preprocess_function(test_pairs)
    test_docs = list(map(lambda x: x.lower(), test_docs))
    del test_pairs
    test_tokenized_docs = tokenizer(test_docs, return_tensors="pt",
                                     padding=True, truncation=True, max_length=config['src_len'])
    # Setup the tokenizer for targets
    with tokenizer.as_target_tokenizer():
        test_tokenized_sums = tokenizer(test_sums, return_tensors="pt",
                                         padding=True, truncation=True, max_length=config['tgt_len'])
    del test_docs
    del test_sums
    test_dataset = CLSDataset(test_tokenized_docs, test_tokenized_sums)
    del test_tokenized_docs
    del test_tokenized_sums
    test_sampler = torch.utils.data.distributed.DistributedSampler(test_dataset, shuffle=True,
                                                                    seed=42, rank=rank)
    test_dataloader = DataLoader(test_dataset, batch_size=config['test_batch_size'], pin_memory=True,
                                  shuffle=(test_sampler is None), num_workers=num_workers, sampler=test_sampler)
    del test_dataset

    num_training_steps = config['num_epochs'] * len(train_dataloader)

    lr_scheduler = get_scheduler(
        "linear",
        optimizer=optimizer,
        num_warmup_steps=0,
        num_training_steps=num_training_steps
    )

    # --Train&Validation&Test--
    for epoch in range(1, config['num_epochs'] + 1):
        epoch_loss = 0
        # -train-
        model.train()
        if rank == 0:
            prediction_list = []
            reference_list = []
        train_sampler.set_epoch(epoch)
        loss_list = []
        with tqdm(
                iterable=train_dataloader,
                bar_format='{desc} {n_fmt:>4s}/{total_fmt:<4s} {percentage:3.0f}%|{bar}| {postfix}'
        ) as t:
            for i, batch in enumerate(train_dataloader):
                t.set_description_str(f"Training-epoch {epoch:04d} GPU{rank} iter:")

                batch = {k: v.cuda(non_blocking=True) for k, v in batch.items()}  # Put the data on the device
                outputs = model(input_ids=batch["input_ids"], labels=batch["labels"])
                loss = outputs.loss
                loss_list.append(loss)
                loss.backward()
                nn.utils.clip_grad_norm_(model.parameters(), max_norm=20, norm_type=2)
                if (i + 1) % config['accumulation_steps'] == 0:
                    optimizer.step()  # Update parameters
                    optimizer.zero_grad()  # Gradient reset
                    lr_scheduler.step()  # Dynamic adjustment of learning rate

                logits = outputs.logits
                pre = torch.argmax(logits, dim=-1)
                if rank == 0:
                    predictions = tokenizer.batch_decode(pre, skip_special_tokens=True, clean_up_tokenization_spaces=True)
                    references = tokenizer.batch_decode(batch["labels"], skip_special_tokens=True, clean_up_tokenization_spaces=True)
                    prediction_list.extend(predictions)
                    reference_list.extend(references)

                del batch
                del outputs
                t.set_postfix_str(f"loss={sum(loss_list) / len(loss_list):.6f}")
                t.update()
                if rank == 0:
                    if (i + 1) % 1000 == 0:
                        print('predictions:', predictions)
                        print('references:', references)
                    if (i + 1) % len(train_dataloader) == 0:
                        print('predictions:', predictions)
                        print('references:', references)
        epoch_loss = (sum(loss_list) / len(loss_list)).float()
        torch.cuda.empty_cache()
        if rank == 0:
            predictions2 = []
            references2 = []
            for i in predictions:
                if not i:
                    predictions2.append('<unk>')
                else:
                    predictions2.append(' '.join(list(i)))

            for i in references:
                references2.append(' '.join(list(i)))

            references3 = []
            for i in references2:
                references3.append([i])
            rouge = PyRouge(rouge_n=(1, 2), rouge_l=True)
            # The performance of the CLS model on the train set is calculated after this epoch
            train_rouge_score = rouge.evaluate(predictions2, references3)
            print('rouge1-f = ', train_rouge_score["rouge-1"]['f'],
                  '\nrouge2-f = ', train_rouge_score["rouge-2"]['f'],
                  '\nrougeL-f = ', train_rouge_score["rouge-l"]['f'])
            # After each epoch of training, the model is stored
            saveModel = model.module
            saveModel.save_pretrained(os.path.join(config['save_model_dir'], 'epoch' + str(epoch)))
            train_rouge_str = ' rouge1-f = ' + str(train_rouge_score["rouge-1"]['f']) + \
                              ' rouge2-f = ' + str(train_rouge_score["rouge-2"]['f']) + \
                              ' rougeL-f = ' + str(train_rouge_score["rouge-l"]['f'])

        # -validation-
        model.eval()
        if rank == 0:
            prediction_list = []
            reference_list = []
        valid_sampler.set_epoch(epoch)
        with torch.no_grad():
            with tqdm(
                    iterable=valid_dataloader,
                    bar_format='{desc} {n_fmt:>4s}/{total_fmt:<4s} {percentage:3.0f}%|{bar}| {postfix}'
            ) as t:
                for i, batch in enumerate(valid_dataloader):
                    t.set_description_str(f"Validing-epoch {epoch:04d} GPU{rank} iter:")

                    batch = {k: v.cuda(non_blocking=True) for k, v in batch.items()}
                    outputs = model(input_ids=batch["input_ids"], labels=batch["labels"])
                    pre = torch.argmax(outputs.logits, dim=-1)
                    if rank == 0:
                        predictions = tokenizer.batch_decode(pre, skip_special_tokens=True, clean_up_tokenization_spaces=True)
                        references = tokenizer.batch_decode(batch["labels"], skip_special_tokens=True, clean_up_tokenization_spaces=True)
                        prediction_list.extend(predictions)
                        reference_list.extend(references)
                    del batch
                    del outputs
                    t.update()
                    print()
                    if rank == 0:
                        if (i + 1) % len(valid_dataloader) == 0:
                            print('predictions:', predictions)
                            print('references:', references)

        torch.cuda.empty_cache()
        if rank == 0:
            predictions2 = []
            references2 = []
            for i in predictions:
                if not i:
                    predictions2.append('<unk>')
                else:
                    predictions2.append(' '.join(list(i)))

            for i in references:
                references2.append(' '.join(list(i)))

            references3 = []
            for i in references2:
                references3.append([i])
            rouge = PyRouge(rouge_n=(1, 2), rouge_l=True)
            valid_rouge_score = rouge.evaluate(predictions2, references3)
            print('rouge1-f = ', valid_rouge_score["rouge-1"]['f'],
                  ' rouge2-f = ', valid_rouge_score["rouge-2"]['f'],
                  ' rougeL-f = ', valid_rouge_score["rouge-l"]['f'])
            valid_rouge_str = ' rouge1-f = ' + str(valid_rouge_score["rouge-1"]['f']) + \
                              ' rouge2-f = ' + str(valid_rouge_score["rouge-2"]['f']) + \
                              ' rougeL-f = ' + str(valid_rouge_score["rouge-l"]['f'])

        # -test-
        if rank == 0:
            prediction_list = []
            reference_list = []
        test_sampler.set_epoch(epoch)
        with torch.no_grad():
            with torch.no_grad():
                with tqdm(
                        iterable=test_dataloader,
                        bar_format='{desc} {n_fmt:>4s}/{total_fmt:<4s} {percentage:3.0f}%|{bar}| {postfix}'
                ) as t:
                    for i, batch in enumerate(test_dataloader):
                        t.set_description_str(f"Testing-epoch {epoch:04d} GPU{rank} iter:")

                        batch = {k: v.cuda(non_blocking=True) for k, v in batch.items()}
                        outputs = model(input_ids=batch["input_ids"], labels=batch["labels"])
                        pre = torch.argmax(outputs.logits, dim=-1)
                        if rank == 0:
                            predictions = tokenizer.batch_decode(pre, skip_special_tokens=True, clean_up_tokenization_spaces=True)
                            references = tokenizer.batch_decode(batch["labels"], skip_special_tokens=True,
                                                                clean_up_tokenization_spaces=True)
                            prediction_list.extend(predictions)
                            reference_list.extend(references)
                        del batch
                        del outputs
                        t.update()
                        print()
                        if rank == 0:
                            if (i + 1) % len(test_dataloader) == 0:
                                print('predictions:', predictions)
                                print('references:', references)

        torch.cuda.empty_cache()
        if rank == 0:
            predictions2 = []
            references2 = []
            for i in predictions:
                if not i:
                    predictions2.append('<unk>')
                else:
                    predictions2.append(' '.join(list(i)))

            for i in references:
                references2.append(' '.join(list(i)))

            references3 = []
            for i in references2:
                references3.append([i])
            rouge = PyRouge(rouge_n=(1, 2), rouge_l=True)
            test_rouge_score = rouge.evaluate(predictions2, references3)
            print('rouge1-f = ', test_rouge_score["rouge-1"]['f'],
                  ' rouge2-f = ', test_rouge_score["rouge-2"]['f'],
                  ' rougeL-f = ', test_rouge_score["rouge-l"]['f'])
            test_rouge_str = ' rouge1-f = ' + str(test_rouge_score["rouge-1"]['f']) + \
                              ' rouge2-f = ' + str(test_rouge_score["rouge-2"]['f']) + \
                              ' rougeL-f = ' + str(test_rouge_score["rouge-l"]['f'])

            save_rougescore(str(epoch), epoch_loss, train_rouge_str, valid_rouge_str, test_rouge_str, config['rougescore_path'])
