# Supplementary material for: Dataset construction method of cross-lingual summarization based on filtering and text augmentation
Source: PeerJ Comput Sci. 2023 Mar 28;9:e1299. doi: 10.7717/peerj-cs.1299 (PMC10280405; doi:10.7717/peerj-cs.1299)
Supplement: Code S4 — This code was used to test the MBART model fine-tuned by the code for fine-tuning MBART on the English-Chinese CLS dataset. [file peerj-cs-09-1299-s004.py]

import heapq
import operator
import sys
sys.path.append(r"D:\Python\project\CLS_dataConstruction\NCLS_augmentation")
from load_data import load_dataset
sys.path.append(r"D:\Python\project\CLS_dataConstruction")
from rw import read_dict, save_dataset
import torch
from transformers import BertTokenizer, BertModel, BertForMaskedLM
from tqdm import tqdm

__author__ = "Hangyu Pan"


def cls_augmentation(model_path, src_path, tgt_path):
    device = torch.device("cuda:0")

    cls_data = load_dataset(src_path)
    texts_list, summaries_list = preprocess_function(cls_data)
    cls_data = dict(zip(texts_list, summaries_list))    # Data cleaning
    texts_list = list(cls_data.keys())
    summaries_list = list(cls_data.values())
    # Instantiate the pre-trained model
    tokenizer = BertTokenizer.from_pretrained(model_path)
    model = BertModel.from_pretrained(model_path)
    model1 = BertForMaskedLM.from_pretrained(model_path)
    model.eval()
    model.to(device)
    model1.eval()
    model1.to(device)
    # The text of each sample in the monolingual summarization dataset is augmented
    for i in tqdm(range(len(texts_list))):
        text = texts_list[i]
        segmented_text = tokenizer.tokenize(text)
        segmented_text_backup = segmented_text[:]

        tokenized_input = tokenizer(text, return_tensors="pt", padding=True, truncation=True, max_length=512).to(device)
        with torch.no_grad():
            attentions = model1(**tokenized_input, output_attentions=True).attentions
        # Select the attention weight of the fourth head
        averageHead_attentions = attentions[0][0][4]
        thirdIndex_list = []
        for j in range(1, len(averageHead_attentions) - 1):
            averageHead_attention_list = averageHead_attentions[j].cpu().numpy().tolist()
            averageHead_attention_list.sort(reverse=True)
            thirdIndex_list.append(averageHead_attention_list[2])
        masktokens_idlist = heapq.nlargest(10, range(len(thirdIndex_list)), thirdIndex_list.__getitem__)
        masktokens_idlist.sort()
        maskedTokens_list = []
        for masktokens_id in masktokens_idlist:
            maskedTokens_list.append(segmented_text[masktokens_id])
            segmented_text[masktokens_id] = '[MASK]'

        tokenized_masked_text = tokenizer.convert_tokens_to_ids(segmented_text)
        masked_text = tokenizer.decode(tokenized_masked_text)
        masked_text = masked_text.replace('[MASK]', ' [MASK]')

        tokenized_masked_input = tokenizer(masked_text, return_tensors="pt", padding=True, truncation=True, max_length=512).to(device)
        with torch.no_grad():
            logits = model1(**tokenized_masked_input).logits

        # retrieve index of [MASK]
        mask_token_index = (tokenized_masked_input.input_ids == tokenizer.mask_token_id)[0].nonzero(as_tuple=True)[0]
        predicted_token_id = logits[0, mask_token_index].argmax(axis=-1)
        predicted_tokens = tokenizer.convert_ids_to_tokens(predicted_token_id)

        # If the generated text is different from the original text by at least one token, it can be used for expansion
        if not operator.eq(maskedTokens_list, predicted_tokens):
            if len(maskedTokens_list) == len(predicted_tokens):
                noteq_indexs_list = []
                for k in range(len(maskedTokens_list)):
                    if maskedTokens_list[k] != predicted_tokens[k]:
                        noteq_indexs_list.append(k)
                for noteq_index in noteq_indexs_list:
                    segmented_text_backup[masktokens_idlist[noteq_index]] = predicted_tokens[noteq_index]
                tokenized_text_backup = tokenizer.convert_tokens_to_ids(segmented_text_backup)
                augmented_text = tokenizer.decode(tokenized_text_backup)
                cls_data[augmented_text] = summaries_list[i]
            else:
                print('Augmentation failed! The generated text is identical to the original text.')
        else:
            print('Augmentation failed! The generated text is identical to the original text.')
    # Store the enhanced dataset
    save_dataset(tgt_path, cls_data)


def preprocess_function(examples):
    documents = [ex['document'] for ex in examples]
    summaries = [ex['summary'] for ex in examples]
    return documents, summaries


if __name__ == '__main__':
    # The path of  Chinese RoBERTa
    model_path = r'D:\Python\project\HuggingFace-transformers\models\chinese-roberta-wwm-ext'
    # The path of the dataset to be augmented -- the train subset of ZH2ENSUM of NCLS
    train_path = r'D:\Python\data\19EMNLP-(NCLS)Neural Cross-Lingual Summarization\ZH2ENSUM\one-second\zh2en_train_one-second.txt'  # 2分之一训练集
    # The path of the augmented dataset
    augmented_result_path = r'D:\Python\project\CLS_dataConstruction\NCLS_augmentation\zh2en\zh2en_train_one-second_augmented'
    # -Augmenting-
    cls_augmentation(model_path, train_path, augmented_result_path)
