# Supplementary material for: Dataset construction method of cross-lingual summarization based on filtering and text augmentation
Source: PeerJ Comput Sci. 2023 Mar 28;9:e1299. doi: 10.7717/peerj-cs.1299 (PMC10280405; doi:10.7717/peerj-cs.1299)
Supplement: Code S3 [file peerj-cs-09-1299-s005.py]

import os
import sys

from rouge_metric import PyRouge
from rouge import Rouge
from datasets import load_metric
from transformers import AdamW, get_scheduler, MBartForConditionalGeneration, MBartTokenizer, MBartTokenizerFast
from torch.utils.data import DataLoader
from pathlib import Path
from tqdm import tqdm
from torch.utils.data import Dataset
import torch
sys.path.append('/home/lenovo/python/project/CLSdataConstruction/NCLS_augmentation/')
from load_data import load_dataset
import time
import jieba

__author__ = "Hangyu Pan"


def read_sumData(split_path):
    '''
    :param (str) split_path: file path
    :return (list) texts: [(str)text1, text2,..., textn] (list) labels:[(int)label1, label2,..., labeln]
    labeln = 0(neg) or 1(pos)
    '''
    rawdata = []
    doc_list = []
    docsumpair_list = []
    split_path = Path(split_path)
    with open(split_path, 'r', encoding="utf-8") as f:
        for line in f:
            rawdata.append(line.strip())

    start_flag = 0
    end_flag = 0
    for i in range(len(rawdata)):

        if rawdata[i].startswith('<doc'):
            start_pos = i+1
            start_flag = 1
        if rawdata[i] == '</doc>':
            end_pos = i
            end_flag = 1
        if start_flag == 1 & end_flag == 1:
            doc_list.append(rawdata[start_pos:end_pos])
            start_flag = 0
            end_flag = 0

    for doc in doc_list:
        document = ''
        summaries_list = []
        for i in range(len(doc)):
            if doc[i] == '<Article>':
                document = doc[i+1]
            if doc[i].startswith('<ZH-REF'):
                summaries_list.append(doc[i+1])
        for j in range(len(summaries_list)):
            docsumpair_list.append({'document': document, 'summary': summaries_list[j]})

    return docsumpair_list


def preprocess_function(examples):

    documents = [ex['document'] for ex in examples]
    summaries = [ex['summary'] for ex in examples]
    return documents, summaries


class CLSDataset(Dataset):
    def __init__(self, data, labels):
        super(CLSDataset, self).__init__()
        self.data = data
        self.labels = labels['input_ids']

    def __getitem__(self, idx):
        '''
        :return item:  {'input_ids':tensor([1,...]), 'attention_mask': tensor([1,...]),'labels':tensor(1)}
        '''
        item = {key: val[idx] for key, val in self.data.items()}
        item['labels'] = self.labels[idx]
        return item

    def __len__(self):
        return len(self.labels)


def save_rougescore(epoch, trainROUGE, validROUGE, testROUGE, path):
    with open(path, 'a', encoding="utf-8") as f:
        f.write(epoch + '\ntrain rouge: ' + trainROUGE + '\nvalid rouge: ' + validROUGE
                + '\ntest rouge: ' + testROUGE + '\n')


def savePredictions_onTest(path, predictions=None, references=None):
    with open(path, 'a', encoding="utf-8") as f:
        f.write('prediction:\n')
        for i in predictions:
            f.write(i + '\n')
        f.write('\nreference:\n')
        for j in references:
            f.write(j + '\n')


def cal_epoch_rouge(predictions, references):
    rouge_metric = Rouge()
    rouge_score = rouge_metric.get_scores(predictions, references)
    return rouge_score[0]["rouge-1"], rouge_score[0]["rouge-2"], rouge_score[0]["rouge-l"]


if __name__ == '__main__':

    os.environ["TOKENIZERS_PARALLELISM"] = 'True'
    num_workers = 16

    config = {
        'test_path': r'/home/lenovo/python/data/19EMNLP-(NCLS)Neural Cross-Lingual '
                     r'Summarization/EN2ZHSUM/full/en2zh_test_corrected.txt',
        # model hyperparameters
        'src_len': 550,
        'tgt_len': 100,
        # train hyperparameters
        'test_batch_size': 80,
    }
    for index in range(1, 21):
        print('test-epoch', index)
        config['model_path'] = r"/home/lenovo/python/project/CLSdataConstruction/NCLS_augmentation/en2zh/model/epoch" + str(index)
        model = MBartForConditionalGeneration.from_pretrained(config['model_path'])
        device = torch.device("cuda:1")
        model.to(device)

        tokenizer = MBartTokenizerFast.from_pretrained(config['model_path'], src_lang="en_XX", tgt_lang="zh_CN")

        test_pairs = load_dataset(config['test_path'])
        test_docs, test_sums = preprocess_function(test_pairs)
        test_docs = list(map(lambda x: x.lower(), test_docs))
        del test_pairs
        test_tokenized_docs = tokenizer(test_docs, return_tensors="pt",
                                         padding=True, truncation=True, max_length=config['src_len'])
        with tokenizer.as_target_tokenizer():
            test_tokenized_sums = tokenizer(test_sums, return_tensors="pt",
                                             padding=True, truncation=True, max_length=config['tgt_len'])
        del test_docs
        del test_sums
        test_dataset = CLSDataset(test_tokenized_docs, test_tokenized_sums)
        del test_tokenized_docs
        del test_tokenized_sums

        test_dataloader = DataLoader(test_dataset, batch_size=config['test_batch_size'], pin_memory=True,
                                      shuffle=True, num_workers=num_workers)
        del test_dataset

        # -test-
        prediction_list = []
        reference_list = []
        with torch.no_grad():
            with torch.no_grad():
                with tqdm(
                        iterable=test_dataloader,
                        bar_format='{desc} {n_fmt:>4s}/{total_fmt:<4s} {percentage:3.0f}%|{bar}| {postfix}'
                ) as t:
                    for i, batch in enumerate(test_dataloader):
                        t.set_description_str(f"Testing- iter:")

                        batch = {k: v.to(device) for k, v in batch.items()}
                        outputs = model(input_ids=batch["input_ids"], labels=batch["labels"])
                        pre = torch.argmax(outputs.logits, dim=-1)
                        predictions = tokenizer.batch_decode(pre, skip_special_tokens=True)
                        references = tokenizer.batch_decode(batch["labels"], skip_special_tokens=True)
                        prediction_list.extend(predictions)
                        reference_list.extend(references)
                        del batch
                        del outputs
                        t.update()
                        print()
                        if (i + 1) % len(test_dataloader) == 0:
                            print('predictions:', predictions)
                            print('references:', references)

        torch.cuda.empty_cache()

        # Compute rouge score by character granularity
        predictions2 = []
        references2 = []
        for i in prediction_list:
            predictions2.append(' '.join(list(i)))
        for i in reference_list:
            references2.append(' '.join(list(i)))

        rouge = Rouge()
        rouge_score = rouge.get_scores(predictions2, references2, avg=True)
        print('rouge1-f = ', rouge_score["rouge-1"]['f'],
              '\nrouge2-f = ', rouge_score["rouge-2"]['f'],
              '\nrougeL-f = ', rouge_score["rouge-l"]['f'])
