# Supplementary material for: Dataset construction method of cross-lingual summarization based on filtering and text augmentation
Source: PeerJ Comput Sci. 2023 Mar 28;9:e1299. doi: 10.7717/peerj-cs.1299 (PMC10280405; doi:10.7717/peerj-cs.1299)
Supplement: Code S6 [file peerj-cs-09-1299-s006.py]

import os
from rouge_metric import PyRouge
from rouge import Rouge
from transformers import  MBartForConditionalGeneration, MBartTokenizerFast
from torch.utils.data import DataLoader
from pathlib import Path
from tqdm import tqdm
from torch.utils.data import Dataset
import torch
from load_data import load_dataset
import time

__author__ = "Hangyu Pan"


def read_sumData(split_path):
    '''
    :param (str) split_path: txt文件路径
    :return (list) texts: [(str)text1, text2,..., textn] (list) labels:[(int)label1, label2,..., labeln]
    labeln = 0(neg) or 1(pos)
    '''
    rawdata = []
    doc_list = []
    docsumpair_list = []
    split_path = Path(split_path)
    with open(split_path, 'r', encoding="utf-8") as f:
        for line in f:
            rawdata.append(line.strip())

    start_flag = 0
    end_flag = 0
    for i in range(len(rawdata)):

        if rawdata[i].startswith('<doc'):
            start_pos = i+1
            start_flag = 1
        if rawdata[i] == '</doc>':
            end_pos = i
            end_flag = 1
        if start_flag == 1 & end_flag == 1:
            doc_list.append(rawdata[start_pos:end_pos])
            start_flag = 0
            end_flag = 0

    for doc in doc_list:
        document = ''
        summaries_list = []
        for i in range(len(doc)):
            if doc[i] == '<Article>':
                document = doc[i+1]
            if doc[i].startswith('<ZH-REF'):
                summaries_list.append(doc[i+1])
        for j in range(len(summaries_list)):
            docsumpair_list.append({'document': document, 'summary': summaries_list[j]})

    return docsumpair_list


def preprocess_function(examples):

    documents = [ex['document'] for ex in examples]
    summaries = [ex['summary'] for ex in examples]
    return documents, summaries


class CLSDataset(Dataset):
    def __init__(self, data, labels):
        super(CLSDataset, self).__init__()
        self.data = data
        self.labels = labels['input_ids']

    def __getitem__(self, idx):
        '''
        :return item:  {'input_ids':tensor([1,...]), 'attention_mask': tensor([1,...]),'labels':tensor(1)}
        '''
        item = {key: val[idx] for key, val in self.data.items()}
        item['labels'] = self.labels[idx]
        return item

    def __len__(self):
        return len(self.labels)


def save_rougescore(epoch, trainROUGE, validROUGE, testROUGE, path):
    with open(path, 'a', encoding="utf-8") as f:
        f.write(epoch + '\ntrain rouge: ' + trainROUGE + '\nvalid rouge: ' + validROUGE
                + '\ntest rouge: ' + testROUGE + '\n')


def savePredictions_onTest(path, predictions=None, references=None):
    with open(path, 'a', encoding="utf-8") as f:
        f.write('prediction:\n')
        for i in predictions:
            f.write(i + '\n')
        f.write('\nreference:\n')
        for j in references:
            f.write(j + '\n')


def cal_epoch_rouge(predictions, references):
    rouge_metric = Rouge()
    rouge_score = rouge_metric.get_scores(predictions, references)
    return rouge_score[0]["rouge-1"], rouge_score[0]["rouge-2"], rouge_score[0]["rouge-l"]


if __name__ == '__main__':

    os.environ["TOKENIZERS_PARALLELISM"] = 'True'
    num_workers = 16

    config = {
        'test_path': r'D:\Python\data\19EMNLP-(NCLS)Neural Cross-Lingual Summarization\ZH2ENSUM\full\zh2en_correctedpairs_test.txt',
        'model_path': r"/home/lenovo/python/project/HuggingFace-transformers/CLS_mbart_zh2en/model/epoch11",
        # model hyperparameters
        'src_len': 80,
        'tgt_len': 60,
        # train hyperparameters
        'test_batch_size': 160,
    }

    model = MBartForConditionalGeneration.from_pretrained(config['model_path'])
    device = torch.device("cuda:1")
    model.to(device)
    tokenizer = MBartTokenizerFast.from_pretrained(config['model_path'], src_lang="zh_CN", tgt_lang="en_XX")

    test_pairs = load_dataset(config['test_path'])
    test_docs, test_sums = preprocess_function(test_pairs)
    del test_pairs
    test_tokenized_docs = tokenizer(test_docs, return_tensors="pt",
                                     padding=True, truncation=True, max_length=config['src_len'])
    with tokenizer.as_target_tokenizer():
        test_tokenized_sums = tokenizer(test_sums, return_tensors="pt",
                                         padding=True, truncation=True, max_length=config['tgt_len'])
    del test_docs
    del test_sums
    test_dataset = CLSDataset(test_tokenized_docs, test_tokenized_sums)
    del test_tokenized_docs
    del test_tokenized_sums

    test_dataloader = DataLoader(test_dataset, batch_size=config['test_batch_size'], pin_memory=True,
                                  shuffle=True, num_workers=num_workers)
    del test_dataset

    # -test-
    test_epoch_stime = time.time()
    prediction_list = []
    reference_list = []
    with torch.no_grad():
        with torch.no_grad():
            with tqdm(
                    iterable=test_dataloader,
                    bar_format='{desc} {n_fmt:>4s}/{total_fmt:<4s} {percentage:3.0f}%|{bar}| {postfix}'
            ) as t:
                for i, batch in enumerate(test_dataloader):
                    t.set_description_str(f"Testing- iter:")

                    batch = {k: v.to(device) for k, v in batch.items()}
                    outputs = model(input_ids=batch["input_ids"], labels=batch["labels"])
                    pre = torch.argmax(outputs.logits, dim=-1)
                    predictions = tokenizer.batch_decode(pre, skip_special_tokens=True)
                    references = tokenizer.batch_decode(batch["labels"], skip_special_tokens=True)
                    prediction_list.extend(predictions)
                    reference_list.extend(references)
                    del batch
                    del outputs
                    t.update()
                    print()
                    if (i + 1) % len(test_dataloader) == 0:
                        print('predictions:', predictions)
                        print('references:', references)

    torch.cuda.empty_cache()

    # Compute rouge score without any special treatment
    references3 = []
    for i in reference_list:
        references3.append([i])
    rouge = PyRouge(rouge_n=(1, 2), rouge_l=True, skip_gap=4)
    scores = rouge.evaluate(prediction_list, references3)
    print(scores['rouge-1']['f'])
    print(scores['rouge-2']['f'])
    print(scores['rouge-l']['f'])
