# Supplementary material for: Dataset construction method of cross-lingual summarization based on filtering and text augmentation
Source: PeerJ Comput Sci. 2023 Mar 28;9:e1299. doi: 10.7717/peerj-cs.1299 (PMC10280405; doi:10.7717/peerj-cs.1299)
Supplement: Code S7 [file peerj-cs-09-1299-s008.py]

import multiprocessing
import os
import pickle
import jieba
from torch import nn
from gensim.models import KeyedVectors
from tqdm import tqdm
from transformers import RobertaTokenizerFast, RobertaModel, BertTokenizer, BertModel
from sklearn.metrics.pairwise import cosine_similarity
from rw import save_dataset, read_dict
from bulid_word2vector import scaner_file
import numpy as np
from sklearn.cluster import KMeans
import torch
from torch.nn import functional as F


# Irrelevant word statistics
def ms_trainset_filter1(file):
    stopword = []
    with open(r'D:\Python\project\CLS_dataConstruction\stopword.txt', 'r', encoding="utf-8") as f:
        for line in f:
            stopword.append(line.strip("\n"))
    reservedTexts_list = []
    reservedSummaries_list = []
    filteredTexts_list = []
    filteredSummaries_list = []
    pairs_dict = read_dict(file)
    texts_list = list(pairs_dict.keys())
    summaries_list = list(pairs_dict.values())
    len_texts = len(texts_list)
    for i in tqdm(range(len_texts)):
        # Tokenize
        tokened_text = list(jieba.cut(texts_list[i], cut_all=False))
        tokened_summary = list(jieba.cut(summaries_list[i], cut_all=False))
        # Remove stop words
        nostopword_text = list(set(tokened_text).difference(set(stopword)))
        nostopword_summary = list(set(tokened_summary).difference(set(stopword)))
        # Calculate the proportion of irrelevant words in the summary
        res = list(set(nostopword_text) & set(nostopword_summary))
        len3 = len(nostopword_summary)
        if len3 > 0:
            ratio1 = 1 - len(res) / len3
        else:
            print('Filter! The quality of the sample is too low.')
            print('tokened_summary', tokened_summary)
            print('nostopword_summary', nostopword_summary)
            ratio1 = 0.75 + 1

        if ratio1 > 0.75:
            filteredTexts_list.append(texts_list[i])
            filteredSummaries_list.append(summaries_list[i])
        else:
            reservedTexts_list.append(texts_list[i])
            reservedSummaries_list.append(summaries_list[i])
    reservedPairs_dict = dict(zip(reservedTexts_list, reservedSummaries_list))
    filteredPairs_dict = dict(zip(filteredTexts_list, filteredSummaries_list))
    # Store the remaining samples
    save_dataset(os.path.join(os.path.join(os.path.join('\\'.join(file.split('\\')[:-2]), 'train_1'), 'reserved'),
                              file.split('\\')[-1][:-4] + '_r1'), reservedPairs_dict)
    # Store the filtered samples
    save_dataset(os.path.join(os.path.join(os.path.join('\\'.join(file.split('\\')[:-2]), 'train_1'), 'flitered'),
                              file.split('\\')[-1][:-4] + '_f1'), filteredPairs_dict)


# Keywords statistics
def ms_trainset_filter2(file):
    stopword = []
    with open(r'D:\Python\project\CLS_dataConstruction\stopword.txt', 'r', encoding="utf-8") as f:
        for line in f:
            stopword.append(line.strip("\n"))

    reservedTexts_list = []
    reservedSummaries_list = []
    filteredTexts_list = []
    filteredSummaries_list = []

    pairs_dict = read_dict(file)
    texts_list = list(pairs_dict.keys())
    summaries_list = list(pairs_dict.values())
    print(pairs_dict)
    for i in tqdm(range(len(texts_list))):
        tokened_text = list(jieba.cut(texts_list[i], cut_all=False))
        tokened_summary = list(jieba.cut(summaries_list[i], cut_all=False))
        # Remove stop words
        nostopword_text = list(set(tokened_text).difference(set(stopword)))
        nostopword_summary = list(set(tokened_summary).difference(set(stopword)))
        word2vec_model = KeyedVectors.load(r"D:\Python\project\CLS_dataConstruction\word2vec.wv.model", mmap='r')
        tokens_embeddings_dict = {}
        for token in nostopword_text:
            try:
                if token not in tokens_embeddings_dict:
                    tokens_embeddings_dict[token] = word2vec_model[token]
            except:
                print('This token is absent from the dictionary!')
        tokens = list(tokens_embeddings_dict.keys())
        tokens_vectors = list(tokens_embeddings_dict.values())
        kmeans = KMeans(n_clusters=1).fit(tokens_vectors)
        distances = np.sqrt(
            np.sum(np.asarray(kmeans.cluster_centers_[0] - tokens_vectors) ** 2, axis=1))
        minK_index = np.argsort(distances)
        keywords = []
        for j in minK_index[:10]:
            keywords.append(tokens[j])

        res = list(set(keywords) & set(nostopword_summary))
        ratio2 = 1 - len(res) / len(keywords)
        if ratio2 > 0.95:
            filteredTexts_list.append(texts_list[i])
            filteredSummaries_list.append(summaries_list[i])
        else:
            reservedTexts_list.append(texts_list[i])
            reservedSummaries_list.append(summaries_list[i])
    reservedPairs_dict = dict(zip(reservedTexts_list, reservedSummaries_list))
    filteredPairs_dict = dict(zip(filteredTexts_list, filteredSummaries_list))
    # Store the remaining samples
    save_dataset(os.path.join(r'D:\Python\project\CLS_dataConstruction\data\LCSTS\train_2\reserved', file.split('\\')[-1][:-5] + '2'), reservedPairs_dict)
    # Store the filtered samples
    save_dataset(os.path.join(r'D:\Python\project\CLS_dataConstruction\data\LCSTS\train_2\filtered', file.split('\\')[-1][:-6] + 'f2'), filteredPairs_dict)


# Bert-whitening
class model(nn.Module):
    def __init__(self, model_path, ):
        super(model, self).__init__()
        self.bert = BertModel.from_pretrained(model_path)

    def forward(self, input_ids, attention_mask, token_type_ids):
        x1 = self.bert(input_ids, attention_mask=attention_mask, token_type_ids=token_type_ids)
        output = torch.stack([x1[0][:, 0, :], x1[0][:, -1, :]], dim=1)
        output = torch.mean(output, dim=1)
        return output


def sents_to_vecs(sents, tokenizer, model, pooling, max_length):
    vecs = []
    for sent in tqdm(sents, total=len(sents)):
        vec = sent_to_vec(sent, tokenizer, model, pooling, max_length)
        vecs.append(vec)
    assert len(sents) == len(vecs)
    vecs = np.array(vecs)
    return vecs


def sent_to_vec(sent, tokenizer, model, pooling, max_length):
    device = torch.device('cuda') if torch.cuda.is_available() else torch.device('cpu')
    with torch.no_grad():
        inputs = tokenizer(sent, return_tensors="pt", padding=True, truncation=True, max_length=max_length)
        inputs['input_ids'] = inputs['input_ids'].to(device)
        inputs['token_type_ids'] = inputs['token_type_ids'].to(device)
        inputs['attention_mask'] = inputs['attention_mask'].to(device)

        hidden_states = model(**inputs, return_dict=True, output_hidden_states=True).hidden_states

        if pooling == 'first_last':
            output_hidden_state = (hidden_states[-1] + hidden_states[1]).mean(dim=1)
        elif pooling == 'last_avg':
            output_hidden_state = (hidden_states[-1]).mean(dim=1)
        elif pooling == 'last2avg':
            output_hidden_state = (hidden_states[-1] + hidden_states[-2]).mean(dim=1)
        elif pooling == 'cls':
            output_hidden_state = (hidden_states[-1])[:, 0, :]
        else:
            raise Exception("unknown pooling {}".format(pooling))

        vec = output_hidden_state.cpu().numpy()[0]
    return vec


def compute_kernel_bias(vecs):
    vecs = np.concatenate(vecs, axis=0)
    mu = vecs.mean(axis=0, keepdims=True)
    cov = np.cov(vecs.T)
    u, s, vh = np.linalg.svd(cov)
    W = np.dot(u, np.diag(s ** 0.5))
    W = np.linalg.inv(W.T)
    return W, -mu


def normalize(vecs):
    """Standardized
    """
    return vecs / (vecs ** 2).sum(axis=1, keepdims=True) ** 0.5


def transform_and_normalize(vecs, kernel, bias, dim):
    if not (kernel is None or bias is None):
        vecs = (vecs + bias).dot(kernel[:, :dim])
    return normalize(vecs)


def save_whiten(path, kernel, bias):
    whiten = {
        'kernel': kernel,
        'bias': bias
    }
    with open(path, 'wb') as f:
        pickle.dump(whiten, f)
    return path


def load_whiten(path):
    with open(path, 'rb') as f:
        whiten = pickle.load(f)
    kernel = whiten['kernel']
    bias = whiten['bias']
    return kernel, bias


def test(tests, summaries, tokenizer, model, kernel, bias, pooling, max_len, dim):
    sent1_embeddings, sent2_embeddings = [], []
    for i in tqdm(range(len(tests)), total=len(tests), desc="get sentence embeddings!"):
        vec = sent_to_vec(tests[i], tokenizer, model, pooling, max_len)
        sent1_embeddings.append(vec)
        vec = sent_to_vec(summaries[i], tokenizer, model, pooling, max_len)
        sent2_embeddings.append(vec)
    target_embeddings = np.vstack(sent1_embeddings)
    target_embeddings = transform_and_normalize(target_embeddings, kernel, bias, dim)  # whitening
    source_embeddings = np.vstack(sent2_embeddings)
    source_embeddings = transform_and_normalize(source_embeddings, kernel, bias, dim)  # whitening
    # Calculate the cosine similarity after whitening
    similarity_list = F.cosine_similarity(torch.Tensor(target_embeddings),
                                          torch.tensor(source_embeddings))
    similarity_list = similarity_list.cpu().numpy()
    return similarity_list


# Semantics measure
def ms_trainset_filter3(file):
    reservedTexts_list = []
    reservedSummaries_list = []
    filteredTexts_list = []
    filteredSummaries_list = []
    tokenizer = BertTokenizer.from_pretrained(r'D:\Python\project\HuggingFace-transformers\models\bert-base-chinese')
    device = torch.device('cuda') if torch.cuda.is_available() else torch.device('cpu')
    model = BertModel.from_pretrained(r'D:\Python\project\HuggingFace-transformers\models\bert-base-chinese').to(device)

    output_filename = "{}-whiten.pkl".format(file.split('\\')[-1][:-4] + '-' + 'first_last')
    output_path = os.path.join(os.getcwd(), output_filename)

    pairs_dict = read_dict(file)
    texts_list = list(pairs_dict.keys())
    summaries_list = list(pairs_dict.values())
    # print(pairs_dict)

    if not os.path.exists(output_path):
        sents = texts_list + summaries_list
        print("Transfer sentences to BERT embedding vectors.")
        vecs_train = sents_to_vecs(sents, tokenizer, model, 'first_last', 512)
        # Calculate the mean and covariance matrix
        print("Compute kernel and bias.")
        kernel, bias = compute_kernel_bias([vecs_train])
        save_whiten(output_path, kernel, bias)
    else:
        kernel, bias = load_whiten(output_path)

    similarity_list = test(texts_list, summaries_list, tokenizer, model, kernel, bias, 'first_last',
                           512, 768)
    print(similarity_list)
    np.savetxt("{}-similarity.txt".format(file.split('\\')[-1][:-4]), similarity_list)

    for i in range(len(similarity_list)):
        if similarity_list[i] < 0.15:
            filteredTexts_list.append(texts_list[i])
            filteredSummaries_list.append(summaries_list[i])
        else:
            reservedTexts_list.append(texts_list[i])
            reservedSummaries_list.append(summaries_list[i])
    reservedPairs_dict = dict(zip(reservedTexts_list, reservedSummaries_list))
    filteredPairs_dict = dict(zip(filteredTexts_list, filteredSummaries_list))

    save_dataset(os.path.join(r'D:\Python\project\CLS_dataConstruction\data\LCSTS\train_3\reserved',
                              file.split('\\')[-1][:-5] + '3'), reservedPairs_dict)
    save_dataset(os.path.join(r'D:\Python\project\CLS_dataConstruction\data\LCSTS\train_3\flitered',
                              file.split('\\')[-1][:-6] + 'f3'), filteredPairs_dict)


# Using irrelevant word statistics strategy to filter dataset
def ms_filtering1():
    # -Filtering train set-(multi-process parallel processing)
    files_path = scaner_file(config['train_dir'])
    n_processes = multiprocessing.cpu_count()
    pool = multiprocessing.Pool(processes=n_processes)
    pool.map(ms_trainset_filter1, files_path)
    pool.close()
    pool.join()

    # -Filtering valid set-
    stopword = []
    with open(config['stopword_path'], 'r', encoding="utf-8") as f:
        for line in f:
            stopword.append(line.strip("\n"))
    reservedTexts_list = []
    reservedSummaries_list = []
    filteredTexts_list = []
    filteredSummaries_list = []
    pairs_dict = read_dict(config['valid_path'])
    texts_list = list(pairs_dict.keys())
    summaries_list = list(pairs_dict.values())
    for i in tqdm(range(len(texts_list))):
        tokened_text = list(jieba.cut(texts_list[i], cut_all=False))
        tokened_summary = list(jieba.cut(summaries_list[i], cut_all=False))
        nostopword_text = list(set(tokened_text).difference(set(stopword)))
        nostopword_summary = list(set(tokened_summary).difference(set(stopword)))

        res = list(set(nostopword_text) & set(nostopword_summary))
        ratio1 = 1 - len(res) / len(nostopword_summary)
        if ratio1 > config['threshold_A']:
            filteredTexts_list.append(texts_list[i])
            filteredSummaries_list.append(summaries_list[i])
        else:
            reservedTexts_list.append(texts_list[i])
            reservedSummaries_list.append(summaries_list[i])
    reservedPairs_dict = dict(zip(reservedTexts_list, reservedSummaries_list))
    filteredPairs_dict = dict(zip(filteredTexts_list, filteredSummaries_list))

    save_dataset(os.path.join(os.path.join('\\'.join(config['valid_path'].split('\\')[:-2]), 'valid_1'),
                              config['valid_path'].split('\\')[-1][:-4] + '_r1'), reservedPairs_dict)
    save_dataset(os.path.join(os.path.join('\\'.join(config['valid_path'].split('\\')[:-2]), 'valid_1'),
                              config['valid_path'].split('\\')[-1][:-4] + '_f1'), filteredPairs_dict)

    # -Filtering test set-
    stopword = []
    with open(config['stopword_path'], 'r', encoding="utf-8") as f:
        for line in f:
            stopword.append(line.strip("\n"))

    reservedTexts_list = []
    reservedSummaries_list = []
    filteredTexts_list = []
    filteredSummaries_list = []
    pairs_dict = read_dict(config['test_path'])
    texts_list = list(pairs_dict.keys())
    summaries_list = list(pairs_dict.values())
    for i in tqdm(range(len(texts_list))):
        tokened_text = list(jieba.cut(texts_list[i], cut_all=False))
        tokened_summary = list(jieba.cut(summaries_list[i], cut_all=False))
        nostopword_text = list(set(tokened_text).difference(set(stopword)))
        nostopword_summary = list(set(tokened_summary).difference(set(stopword)))

        res = list(set(nostopword_text) & set(nostopword_summary))
        ratio1 = 1 - len(res) / len(nostopword_summary)
        if ratio1 > config['threshold_A']:
            filteredTexts_list.append(texts_list[i])
            filteredSummaries_list.append(summaries_list[i])
        else:
            reservedTexts_list.append(texts_list[i])
            reservedSummaries_list.append(summaries_list[i])
    reservedPairs_dict = dict(zip(reservedTexts_list, reservedSummaries_list))
    filteredPairs_dict = dict(zip(filteredTexts_list, filteredSummaries_list))

    save_dataset(os.path.join(os.path.join('\\'.join(config['test_path'].split('\\')[:-2]), 'test_1'),
                              config['test_path'].split('\\')[-1][:-4] + '_r1'), reservedPairs_dict)
    save_dataset(os.path.join(os.path.join('\\'.join(config['test_path'].split('\\')[:-2]), 'test_1'),
                              config['test_path'].split('\\')[-1][:-4] + '_f1'), filteredPairs_dict)


# Using keywords statistics strategy to filter dataset
def ms_filtering2():
    # -Filtering train set-(multi-process parallel processing)
    files_path = scaner_file(config['train_1_part3'])
    n_processes = multiprocessing.cpu_count()
    pool = multiprocessing.Pool(processes=n_processes)
    pool.map(ms_trainset_filter2, files_path)
    pool.close()
    pool.join()

    # -Filtering valid set-
    stopword = []
    with open(config['stopword_path'], 'r', encoding="utf-8") as f:
        for line in f:
            stopword.append(line.strip("\n"))

    reservedTexts_list = []
    reservedSummaries_list = []
    filteredTexts_list = []
    filteredSummaries_list = []

    pairs_dict = read_dict(config['valid_1_path'])
    texts_list = list(pairs_dict.keys())
    summaries_list = list(pairs_dict.values())
    for i in tqdm(range(len(texts_list))):
        tokened_text = list(jieba.cut(texts_list[i], cut_all=False))
        tokened_summary = list(jieba.cut(summaries_list[i], cut_all=False))
        nostopword_text = list(set(tokened_text).difference(set(stopword)))
        nostopword_summary = list(set(tokened_summary).difference(set(stopword)))
        word2vec_model = KeyedVectors.load(config['word2vec_model_path'], mmap='r')
        tokens_embeddings_dict = {}
        for token in nostopword_text:
            try:
                if token not in tokens_embeddings_dict:
                    tokens_embeddings_dict[token] = word2vec_model[token]
            except:
                print('This token is absent from the dictionary!')
        tokens = list(tokens_embeddings_dict.keys())
        tokens_vectors = list(tokens_embeddings_dict.values())
        kmeans = KMeans(n_clusters=config['k']).fit(tokens_vectors)
        distances = np.sqrt(
            np.sum(np.asarray(kmeans.cluster_centers_[0] - tokens_vectors) ** 2, axis=1))
        minK_index = np.argsort(distances)
        keywords = []
        for j in minK_index[:config['num_keywords']]:
            keywords.append(tokens[j])

        res = list(set(keywords) & set(nostopword_summary))
        ratio2 = 1 - len(res) / len(keywords)
        if ratio2 > config['threshold_B']:
            filteredTexts_list.append(texts_list[i])
            filteredSummaries_list.append(summaries_list[i])
        else:
            reservedTexts_list.append(texts_list[i])
            reservedSummaries_list.append(summaries_list[i])
    reservedPairs_dict = dict(zip(reservedTexts_list, reservedSummaries_list))
    filteredPairs_dict = dict(zip(filteredTexts_list, filteredSummaries_list))

    save_dataset(config['valid_2_path'], reservedPairs_dict)
    save_dataset(config['valid_2_path'][:-6] + 'f2', filteredPairs_dict)

    # -Filtering test set-
    stopword = []
    with open(config['stopword_path'], 'r', encoding="utf-8") as f:
        for line in f:
            stopword.append(line.strip("\n"))

    reservedTexts_list = []
    reservedSummaries_list = []
    filteredTexts_list = []
    filteredSummaries_list = []

    pairs_dict = read_dict(config['test_1_path'])
    texts_list = list(pairs_dict.keys())
    summaries_list = list(pairs_dict.values())
    print(pairs_dict)
    for i in tqdm(range(len(texts_list))):
        tokened_text = list(jieba.cut(texts_list[i], cut_all=False))
        tokened_summary = list(jieba.cut(summaries_list[i], cut_all=False))
        nostopword_text = list(set(tokened_text).difference(set(stopword)))
        nostopword_summary = list(set(tokened_summary).difference(set(stopword)))
        word2vec_model = KeyedVectors.load(config['word2vec_model_path'], mmap='r')
        tokens_embeddings_dict = {}
        for token in nostopword_text:
            try:
                if token not in tokens_embeddings_dict:
                    tokens_embeddings_dict[token] = word2vec_model[token]
            except:
                print('This token is absent from the dictionary!')
        tokens = list(tokens_embeddings_dict.keys())
        tokens_vectors = list(tokens_embeddings_dict.values())
        kmeans = KMeans(n_clusters=config['k']).fit(tokens_vectors)
        distances = np.sqrt(
            np.sum(np.asarray(kmeans.cluster_centers_[0] - tokens_vectors) ** 2, axis=1))
        minK_index = np.argsort(distances)
        keywords = []
        for j in minK_index[:config['num_keywords']]:
            keywords.append(tokens[j])

        res = list(set(keywords) & set(nostopword_summary))
        ratio2 = 1 - len(res) / len(keywords)
        if ratio2 > config['threshold_B']:
            filteredTexts_list.append(texts_list[i])
            filteredSummaries_list.append(summaries_list[i])
        else:
            reservedTexts_list.append(texts_list[i])
            reservedSummaries_list.append(summaries_list[i])
    reservedPairs_dict = dict(zip(reservedTexts_list, reservedSummaries_list))
    filteredPairs_dict = dict(zip(filteredTexts_list, filteredSummaries_list))

    save_dataset(config['test_2_path'], reservedPairs_dict)
    save_dataset(config['test_2_path'][:-6] + 'f2', filteredPairs_dict)


# Using semantics measure strategy to filter dataset
def ms_filtering3():
    # -Filtering train set-(multi-process parallel processing)
    files_path = scaner_file(config['train_2_part4'])
    n_processes = multiprocessing.cpu_count()
    pool = multiprocessing.Pool(processes=n_processes)
    pool.map(ms_trainset_filter3, files_path)
    pool.close()
    pool.join()

    # -Filtering valid set-
    reservedTexts_list = []
    reservedSummaries_list = []
    filteredTexts_list = []
    filteredSummaries_list = []

    tokenizer = BertTokenizer.from_pretrained(config['pretrainedmodel_path'])
    model = BertModel.from_pretrained(config['pretrainedmodel_path']).to(device)

    output_filename = "{}-whiten.pkl".format(config['valid_2_path'].split('\\')[-1][:-4] + '-' + config['pooling'])
    output_path = os.path.join(os.getcwd(), output_filename)

    pairs_dict = read_dict(config['valid_2_path'])
    texts_list = list(pairs_dict.keys())
    summaries_list = list(pairs_dict.values())

    if not os.path.exists(output_path):
        sents = texts_list + summaries_list
        print("Transfer sentences to BERT embedding vectors.")
        vecs_train = sents_to_vecs(sents, tokenizer, model, config['pooling'], config['max_len'])
        print("Compute kernel and bias.")
        kernel, bias = compute_kernel_bias([vecs_train])
        save_whiten(output_path, kernel, bias)
    else:
        kernel, bias = load_whiten(output_path)

    similarity_list = test(texts_list, summaries_list, tokenizer, model, kernel, bias, config['pooling'], config['max_len'], 768)
    np.savetxt("{}-similarity.txt".format(config['valid_2_path'].split('\\')[-1][:-4]), similarity_list)

    for i in range(len(similarity_list)):
        if similarity_list[i] < 0.15:
            filteredTexts_list.append(texts_list[i])
            filteredSummaries_list.append(summaries_list[i])
        else:
            reservedTexts_list.append(texts_list[i])
            reservedSummaries_list.append(summaries_list[i])
    reservedPairs_dict = dict(zip(reservedTexts_list, reservedSummaries_list))
    filteredPairs_dict = dict(zip(filteredTexts_list, filteredSummaries_list))

    save_dataset(config['valid_3_path'], reservedPairs_dict)
    save_dataset(config['valid_3_path'][:-6] + 'f3', filteredPairs_dict)

    # -Filtering test set-
    reservedTexts_list = []
    reservedSummaries_list = []
    filteredTexts_list = []
    filteredSummaries_list = []

    tokenizer = BertTokenizer.from_pretrained(config['pretrainedmodel_path'])
    model = BertModel.from_pretrained(config['pretrainedmodel_path']).to(device)

    output_filename = "{}-whiten.pkl".format(config['test_2_path'].split('\\')[-1][:-4] + '-' + config['pooling'])
    output_path = os.path.join(os.getcwd(), output_filename)
    
    pairs_dict = read_dict(config['test_2_path'])
    texts_list = list(pairs_dict.keys())
    summaries_list = list(pairs_dict.values())

    if not os.path.exists(output_path):
        sents = texts_list + summaries_list
        print("Transfer sentences to BERT embedding vectors.")
        vecs_train = sents_to_vecs(sents, tokenizer, model, config['pooling'], config['max_len'])
        kernel, bias = compute_kernel_bias([vecs_train])
        save_whiten(output_path, kernel, bias)
    else:
        kernel, bias = load_whiten(output_path)
        
    similarity_list = test(texts_list, summaries_list, tokenizer, model, kernel, bias, config['pooling'], config['max_len'], 384)
    np.savetxt("{}-similarity.txt".format(config['test_2_path'].split('\\')[-1][:-4]), similarity_list)

    for i in range(len(similarity_list)):
        if similarity_list[i] < 0.95:
            filteredTexts_list.append(texts_list[i])
            filteredSummaries_list.append(summaries_list[i])
        else:
            reservedTexts_list.append(texts_list[i])
            reservedSummaries_list.append(summaries_list[i])
    reservedPairs_dict = dict(zip(reservedTexts_list, reservedSummaries_list))
    filteredPairs_dict = dict(zip(filteredTexts_list, filteredSummaries_list))

    save_dataset(config['test_3_path'], reservedPairs_dict)
    save_dataset(config['test_3_path'][:-6] + 'f3', filteredPairs_dict)


if __name__ == '__main__':
    config = {
        'train_dir': r'D:\Python\project\CLS_dataConstruction\data\LCSTS\train',
        'train_1': r'D:\Python\project\CLS_dataConstruction\data\LCSTS\train_1',
        'train_1_part1': r'D:\Python\project\CLS_dataConstruction\data\LCSTS\train_1\reserved\parallel1',
        'train_1_part2': r'D:\Python\project\CLS_dataConstruction\data\LCSTS\train_1\reserved\parallel2',
        'train_1_part3': r'D:\Python\project\CLS_dataConstruction\data\LCSTS\train_1\reserved\parallel3',
        'train_2': r'D:\Python\project\CLS_dataConstruction\data\LCSTS\train_2',
        'train_2_part1': r'D:\Python\project\CLS_dataConstruction\data\LCSTS\train_2\reserved\parallel1',
        'train_2_part2': r'D:\Python\project\CLS_dataConstruction\data\LCSTS\train_2\reserved\parallel2',
        'train_2_part3': r'D:\Python\project\CLS_dataConstruction\data\LCSTS\train_2\reserved\parallel3',
        'train_2_part4': r'D:\Python\project\CLS_dataConstruction\data\LCSTS\train_2\reserved\parallel4',
        'train_3': r'D:\Python\project\CLS_dataConstruction\data\LCSTS\train_3',
        'valid_path': r'D:\Python\project\CLS_dataConstruction\data\LCSTS\valid\valid.npy',
        'valid_1_path': r'D:\Python\project\CLS_dataConstruction\data\LCSTS\valid_1\valid_r1.npy',
        'valid_2_path': r'D:\Python\project\CLS_dataConstruction\data\LCSTS\valid_2\valid_r2.npy',
        'valid_3_path': r'D:\Python\project\CLS_dataConstruction\data\LCSTS\valid_3\valid_r3.npy',
        'test_path': r'D:\Python\project\CLS_dataConstruction\data\LCSTS\test\test.npy',
        'test_1_path': r'D:\Python\project\CLS_dataConstruction\data\LCSTS\test_1\test_r1.npy',
        'test_2_path': r'D:\Python\project\CLS_dataConstruction\data\LCSTS\test_2\test_r2.npy',
        'test_3_path': r'D:\Python\project\CLS_dataConstruction\data\LCSTS\test_3\test_r3.npy',
        'stopword_path': r'D:\Python\project\CLS_dataConstruction\stopword.txt',
        'word2vec_model_path': r"D:\Python\project\CLS_dataConstruction\word2vec.wv.model",
        'k': 1,
        'num_keywords': 10,
        'threshold_A': 0.75,    # The threshold for the proportion of irrelevant words
        'threshold_B': 0.95,    # The threshold for the proportion of keywords
        'flag': 1,  # mark whether the dataset is chunked
        'batch_size': 200,
        'pretrainedmodel_path': r'D:\Python\project\HuggingFace-transformers\models\bert-base-chinese',
        'pooling': 'first_last',
        'max_len': 512,
    }
    device = torch.device('cuda') if torch.cuda.is_available() else torch.device('cpu')

    # Filtering based on the irrelevant words statistics strategy
    ms_filtering1()
    # Filtering based on the keywords statistics strategy
    ms_filtering2()
    # Filtering based on the semantics measure strategy
    ms_filtering3()
