# Supplementary material for: Dataset construction method of cross-lingual summarization based on filtering and text augmentation
Source: PeerJ Comput Sci. 2023 Mar 28;9:e1299. doi: 10.7717/peerj-cs.1299 (PMC10280405; doi:10.7717/peerj-cs.1299)
Supplement: Code S8 [file peerj-cs-09-1299-s009.py]

import http
import json
import os
import random
import time
import urllib
import numpy as np
from tqdm import tqdm
import hashlib
import multiprocessing
from os import path
import requests
import random
import json
from hashlib import md5
import chardet


# Read the data subset stored through np.save in dictionary format
def read_dict(subset_path):
    subset_dict = np.load(subset_path, allow_pickle=True).item()
    # subset_dict = np.load(subset_path, allow_pickle=True)
    return subset_dict


def save_dataset(subset_path, subset_dict):
    np.save(subset_path, subset_dict)

# Get the names of all files in the directory
def scaner_file(url):
    files = []
    file = os.listdir(url)
    for f in file:
        real_url = path.join(url, f)
        if path.isfile(real_url):
            files.append(path.abspath(real_url))
        elif path.isdir(real_url):
            scaner_file(real_url)
        else:
            pass
    return files


# Generate salt and sign
def make_md5(s, encoding='utf-8'):
    return md5(s.encode(encoding)).hexdigest()


def baiduTranslate(query, flag=1):
    '''
    :param query: Sentences to be translated, len(q)<2000
    :param flag: When set to 1, the original sentence will be translated into English.
    When set to 0, the original sentence will be translated into Chinese.
    :return: Translation results
    '''

    # Appid and key of the Baidu Translation Service
    appid = '20220603001237800'
    appkey = '_gNsZ4vOFAEAIa7jvQcd'

    if flag:
        from_lang = 'zh'    # The source language
        to_lang = 'en'  # The target language
    else:
        from_lang = 'en'
        to_lang = 'zh'

    endpoint = 'http://api.fanyi.baidu.com'
    path = '/api/trans/vip/translate'
    url = endpoint + path

    salt = random.randint(32768, 65536)
    sign = make_md5(appid + query + str(salt) + appkey)

    try:
        headers = {'Content-Type': 'application/x-www-form-urlencoded'}
        payload = {'appid': appid, 'q': query, 'from': from_lang, 'to': to_lang, 'salt': salt, 'sign': sign}
        # Send request
        r = requests.post(url, params=payload, headers=headers)
        result = r.json()
        # print('result:', result)
        return result['trans_result'][0]['dst']

    except Exception as e:
        print('Exception:', e)


def conversion(texts_list):
    results_list = []
    for i in tqdm(range(len(texts_list))):
        result = baiduTranslate(texts_list[i], flag=1)
        results_list.append(result)
        time.sleep(1)
    return results_list


def translation(file):
    data = read_dict(file)
    texts_list = list(data.keys())
    summaries_list = list(data.values())
    newtexts_list = conversion(texts_list)
    clsPairs_dict = dict(zip(newtexts_list, summaries_list))
    save_dataset(os.path.join(translation_result_dir, file.split('/')[-1][:-7]) + '123', clsPairs_dict)


if __name__ == '__main__':
    # Directory of files to be translated
    data_dir = r'D:\Python\project\CLS_dataConstruction\data\CLSdataset\translating\part14-1'
    # Directory of results of translation
    translation_result_dir = r'D:\Python\project\CLS_dataConstruction\data\CLSdataset\translation_result\train\part14'
    filenames = os.listdir(data_dir)
    for filename in filenames:
        data_path = os.path.join(data_dir, filename)
        data = read_dict(data_path)
        print('Size of the dataset to be translated：', len(data))
        texts_list = list(data.keys())
        summaries_list = list(data.values())
        newtexts_list = conversion(texts_list)
        clsPairs_dict = dict(zip(newtexts_list, summaries_list))
        print('Size of the translated dataset:', len(clsPairs_dict))
        save_dataset(os.path.join(translation_result_dir, data_path.split('\\')[-1][:-4]), clsPairs_dict)
