# Supplementary material for: Dataset construction method of cross-lingual summarization based on filtering and text augmentation
Source: PeerJ Comput Sci. 2023 Mar 28;9:e1299. doi: 10.7717/peerj-cs.1299 (PMC10280405; doi:10.7717/peerj-cs.1299)
Supplement: Code S9 [file peerj-cs-09-1299-s010.py]

import heapq
import operator
import os
from Conversion import list_dir
from rw import read_dict, save_dataset
import torch
from transformers import RobertaTokenizer, RobertaForMaskedLM, RobertaModel
from tqdm import tqdm


def cls_augmentation(src_path, tgt_path):
    device = torch.device("cuda:0")

    cls_data = read_dict(src_path)
    texts_list = list(cls_data.keys())
    summaries_list = list(cls_data.values())

    tokenizer = RobertaTokenizer.from_pretrained(model_path)
    model = RobertaModel.from_pretrained(model_path)
    model1 = RobertaForMaskedLM.from_pretrained(model_path)
    model.eval()
    model.to(device)
    model1.eval()
    model1.to(device)

    for i in tqdm(range(len(texts_list))):
        text = texts_list[i]

        segmented_text = tokenizer.tokenize(text)
        segmented_text_backup = segmented_text[:]

        tokenized_input = tokenizer(text, return_tensors="pt").to(device)

        with torch.no_grad():
            attentions = model1(**tokenized_input, output_attentions=True).attentions
        averageHead_attentions = attentions[0][0][4]
        thirdIndex_list = []
        for j in range(1, len(averageHead_attentions) - 1):
            averageHead_attention_list = averageHead_attentions[j].cpu().numpy().tolist()
            averageHead_attention_list.sort(reverse=True)
            thirdIndex_list.append(averageHead_attention_list[2])
        masktokens_idlist = heapq.nlargest(10, range(len(thirdIndex_list)), thirdIndex_list.__getitem__)
        masktokens_idlist.sort()
        maskedTokens_list = []
        for masktokens_id in masktokens_idlist:
            maskedTokens_list.append(segmented_text[masktokens_id])
            segmented_text[masktokens_id] = '<mask>'

        tokenized_masked_text = tokenizer.convert_tokens_to_ids(segmented_text)
        masked_text = tokenizer.decode(tokenized_masked_text)
        masked_text = masked_text.replace('<mask>', ' <mask>')

        tokenized_masked_input = tokenizer(masked_text, return_tensors="pt").to(device)
        with torch.no_grad():
            logits = model1(**tokenized_masked_input).logits

        # retrieve index of [MASK]
        mask_token_index = (tokenized_masked_input.input_ids == tokenizer.mask_token_id)[0].nonzero(as_tuple=True)[
            0]

        predicted_token_id = logits[0, mask_token_index].argmax(axis=-1)
        predicted_tokens = tokenizer.convert_ids_to_tokens(predicted_token_id)
        if not operator.eq(maskedTokens_list, predicted_tokens):
            noteq_indexs_list = []
            for j in range(len(maskedTokens_list)):
                if maskedTokens_list[j] != predicted_tokens[j]:
                    noteq_indexs_list.append(j)
            for noteq_index in noteq_indexs_list:
                segmented_text_backup[masktokens_idlist[noteq_index]] = predicted_tokens[noteq_index]
            tokenized_text_backup = tokenizer.convert_tokens_to_ids(segmented_text_backup)
            augmented_text = tokenizer.decode(tokenized_text_backup)
            cls_data[augmented_text] = summaries_list[i]
        else:
            print('Augmentation failed! The generated text is identical to the original text.')
    # Store the enhanced dataset
    save_dataset(tgt_path, cls_data)


if __name__ == '__main__':
    # The path of RoBERTa
    model_path = r'D:\Python\project\HuggingFace-transformers\models\roberta-base'
    # The path of the dataset to be augmented
    data_dir = r'D:\Python\project\CLS_dataConstruction\data\CLSdataset\to_be_augmented\train'
    # The path of the augmented dataset
    augmented_result_dir = r'D:\Python\project\CLS_dataConstruction\data\CLSdataset\augmented_data\train'
    filesPath_list = list_dir(data_dir)
    # -Augmenting train set-
    for filePath in filesPath_list:
        filename = filePath.split('\\')[-1]
        augmented_result_path = os.path.join(augmented_result_dir, filename)
        cls_augmentation(filePath, augmented_result_path)

    # -Augmenting valid set-
    valid_path = r'D:\Python\project\CLS_dataConstruction\data\CLSdataset\translation_result\valid.npy'
    augmented_valid_result_path = r'D:\Python\project\CLS_dataConstruction\data\CLSdataset\augmented_data\valid.npy'
    cls_augmentation(valid_path, augmented_valid_result_path)
    # -Augmenting test set-
    test_path = r'D:\Python\project\CLS_dataConstruction\data\CLSdataset\translation_result\test.npy'
    augmented_test_result_path = r'D:\Python\project\CLS_dataConstruction\data\CLSdataset\augmented_data\test.npy'
    cls_augmentation(test_path, test_result_path)
