# Supplementary material for: Dataset construction method of cross-lingual summarization based on filtering and text augmentation
Source: PeerJ Comput Sci. 2023 Mar 28;9:e1299. doi: 10.7717/peerj-cs.1299 (PMC10280405; doi:10.7717/peerj-cs.1299)
Supplement: Code S10 [file peerj-cs-09-1299-s011.py]

from random import randint
import torch
from transformers import BertTokenizer, BertForMaskedLM, ElectraTokenizer, ElectraForMaskedLM, AutoTokenizer, AutoModel, \
    RobertaTokenizer, AlbertTokenizer, AlbertForMaskedLM, RobertaForMaskedLM


def augmentation_bert(input_text):
    model_path = r'D:\Python\project\HuggingFace-transformers\models\bert-base-uncased'
    tokenizer = BertTokenizer.from_pretrained(model_path)
    model = BertForMaskedLM.from_pretrained(model_path)

    words_list1 = tokenizer.tokenize(input_text)
    # An index list of the mask token of the tokenizer for the specific model
    maskIndex_list = [k for k in range(len(words_list1)) if words_list1[k] == '[MASK]']
    model.eval()
    model.to(device)
    tokenized_input = tokenizer(input_text, return_tensors="pt").to(device)
    with torch.no_grad():
        logits = model(**tokenized_input).logits

    # retrieve index of [MASK]
    mask_token_index = (tokenized_input.input_ids == tokenizer.mask_token_id)[0].nonzero(as_tuple=True)[0]
    predicted_token_id = logits[0, mask_token_index].argmax(axis=-1)
    predicted_tokens = tokenizer.convert_ids_to_tokens(predicted_token_id)

    for i in range(len(predicted_tokens)):
        words_list1[maskIndex_list[i]] = predicted_tokens[i]
    tokenized_text_backup = tokenizer.convert_tokens_to_ids(words_list1)
    augmented_text = tokenizer.decode(tokenized_text_backup)

    return augmented_text, predicted_tokens


def augmentation_ELECTRA(input_text):
    model_path = r'D:\Python\project\HuggingFace-transformers\models\electra-base-generator'
    tokenizer = ElectraTokenizer.from_pretrained(model_path)
    model = ElectraForMaskedLM.from_pretrained(model_path)

    words_list1 = tokenizer.tokenize(input_text)
    maskIndex_list = [k for k in range(len(words_list1)) if words_list1[k] == '[MASK]']
    model.eval()
    model.to(device)
    tokenized_input = tokenizer(input_text, return_tensors="pt").to(device)
    with torch.no_grad():
        logits = model(**tokenized_input).logits

    # retrieve index of [MASK]
    mask_token_index = (tokenized_input.input_ids == tokenizer.mask_token_id)[0].nonzero(as_tuple=True)[0]
    predicted_token_id = logits[0, mask_token_index].argmax(axis=-1)
    predicted_tokens = tokenizer.convert_ids_to_tokens(predicted_token_id)

    for i in range(len(predicted_tokens)):
        words_list1[maskIndex_list[i]] = predicted_tokens[i]
    tokenized_text_backup = tokenizer.convert_tokens_to_ids(words_list1)
    augmented_text = tokenizer.decode(tokenized_text_backup)

    return augmented_text, predicted_tokens


def augmentation_ERNIE(input_text):
    model_path = r'D:\Python\project\HuggingFace-transformers\models\ernie-2.0-en'
    tokenizer = BertTokenizer.from_pretrained(model_path)
    model = BertForMaskedLM.from_pretrained(model_path)
    words_list1 = tokenizer.tokenize(input_text)
    maskIndex_list = [k for k in range(len(words_list1)) if words_list1[k] == '[MASK]']
    model.eval()
    model.to(device)
    tokenized_input = tokenizer(input_text, return_tensors="pt").to(device)
    with torch.no_grad():
        logits = model(**tokenized_input).logits

    # retrieve index of [MASK]
    mask_token_index = (tokenized_input.input_ids == tokenizer.mask_token_id)[0].nonzero(as_tuple=True)[0]
    predicted_token_id = logits[0, mask_token_index].argmax(axis=-1)
    predicted_tokens = tokenizer.convert_ids_to_tokens(predicted_token_id)

    for i in range(len(predicted_tokens)):
        words_list1[maskIndex_list[i]] = predicted_tokens[i]
    tokenized_text_backup = tokenizer.convert_tokens_to_ids(words_list1)
    augmented_text = tokenizer.decode(tokenized_text_backup)

    return augmented_text, predicted_tokens


def augmentation_RoBERTA(input_text):
    model_path = r'D:\Python\project\HuggingFace-transformers\models\roberta-base'
    tokenizer = RobertaTokenizer.from_pretrained(model_path)
    model = RobertaForMaskedLM.from_pretrained(model_path)
    words_list1 = tokenizer.tokenize(input_text)
    maskIndex_list = [k for k in range(len(words_list1)) if words_list1[k] == '<mask>']
    model.eval()
    model.to(device)
    tokenized_input = tokenizer(input_text, return_tensors="pt").to(device)
    with torch.no_grad():
        logits = model(**tokenized_input).logits

    # retrieve index of [MASK]
    mask_token_index = (tokenized_input.input_ids == tokenizer.mask_token_id)[0].nonzero(as_tuple=True)[0]
    predicted_token_id = logits[0, mask_token_index].argmax(axis=-1)
    predicted_tokens = tokenizer.convert_ids_to_tokens(predicted_token_id)

    for i in range(len(predicted_tokens)):
        words_list1[maskIndex_list[i]] = predicted_tokens[i]
    tokenized_text_backup = tokenizer.convert_tokens_to_ids(words_list1)
    augmented_text = tokenizer.decode(tokenized_text_backup)

    return augmented_text, predicted_tokens


def augmentation_ALBERT(input_text):
    model_path = r'D:\Python\project\HuggingFace-transformers\models\albert-base-v2'
    tokenizer = AlbertTokenizer.from_pretrained(model_path)
    model = AlbertForMaskedLM.from_pretrained(model_path)
    words_list1 = tokenizer.tokenize(input_text)
    maskIndex_list = [k for k in range(len(words_list1)) if words_list1[k] == '[MASK]']
    model.eval()
    model.to(device)
    tokenized_input = tokenizer(input_text, return_tensors="pt").to(device)
    with torch.no_grad():
        logits = model(**tokenized_input).logits

    # retrieve index of [MASK]
    mask_token_index = (tokenized_input.input_ids == tokenizer.mask_token_id)[0].nonzero(as_tuple=True)[0]
    predicted_token_id = logits[0, mask_token_index].argmax(axis=-1)
    predicted_tokens = tokenizer.convert_ids_to_tokens(predicted_token_id)

    for i in range(len(predicted_tokens)):
        words_list1[maskIndex_list[i]] = predicted_tokens[i]
    tokenized_text_backup = tokenizer.convert_tokens_to_ids(words_list1)
    augmented_text = tokenizer.decode(tokenized_text_backup)

    return augmented_text, predicted_tokens


if __name__ == '__main__':
    device = torch.device("cuda:0")
    texts_list = [
    'According to the latest Reuters news, the U.S. police updated the number of casualties in the Denver shooting as 12 deaths and 58 injuries. On Friday night local time, 30 injured people were still hospitalized for treatment, 11 of whom were in critical condition. The 24-year-old suspect James Egan Holmes is being interrogated and his motive has not been determined yet. Compiled and reported by CNTV Jiang Yiyi',
    'Robin Lee, member of the CPPCC National Committee and CEO of Baidu, revealed that his proposal this year mainly focused on using the Internet to improve the current network registration system. He suggested that the restrictions on commercial institutions to carry out online registration business in some regions should be lifted, and the allocation of medical resources should be optimized with the help of social forces.',
    'According to the news on the 21st, the continuous rainstorm caused mountain torrents at k806 + 500 of national highway 212 in Guangyuan, Sichuan, and some roads were damaged. At present, it is impossible to predict the opening time. At about 6:00 on the 21st, flash floods broke out at Tashan Bay on national highway 212, and about 600 meters of asphalt concrete subgrade was washed away, with local uplift of the pavement and subsidence of the subgrade. Edited and reported by CCTV yanghanning',
    'From now on, the Municipal Bureau of urban and rural planning has launched an overall conceptual planning solicitation activity for 15 xiangjiangzhou islands. The overall conceptual planning solicitation of xiangjiangzhou Island opened two "channels" at the same time, namely, the International Solicitation for world-class professional design units and the solicitation for "good schemes" for the public. For details, please visit the official website of the Municipal Bureau of urban and rural planning.',
    'Liang Jing, a lawyer from Zhonglun law firm, suggested that female victims should call the police at the first time. As for the act of applying glue to long hair, which is an infringement of physical rights in civil law, although it is bad, it has not risen to the level of crime in law. It can only be imposed with administrative penalties such as fines and criticism and education in accordance with the law on public security administration and punishment.'
    ]
    for i in range(len(texts_list)):
        text = texts_list[i]
        words_list = text.split(' ')
        words_list1 = words_list[:]
        text_len = len(words_list)
        maskIndex_set = set()
        while len(maskIndex_set) < 10:
            maskIndex = randint(0, text_len - 1)
            if not {maskIndex - 1, maskIndex, maskIndex + 1} & maskIndex_set:
                maskIndex_set.add(maskIndex)
        maskIndex_list = sorted(maskIndex_set)
        maskedTokens_list = []
        for maskIndex in maskIndex_list:
            maskedTokens_list.append(words_list[maskIndex])
            words_list[maskIndex] = '[MASK]'
            words_list1[maskIndex] = '<mask>'
        masked_text = ' '.join(words_list)
        masked_text1 = ' '.join(words_list1)

        print('input text:', i + 1, '\n', masked_text1)
        print('masked_tokens:', maskedTokens_list)

        print('--Bert--')
        augmented_text, predicted_tokens = augmentation_bert(masked_text)
        print('predicted_tokens:', predicted_tokens)
        print('Generated text:', augmented_text)

        print('--ELECTRA--')
        augmented_text, predicted_tokens = augmentation_ELECTRA(masked_text)
        print('predicted_tokens:', predicted_tokens)
        print('Generated text:', augmented_text)

        print('--ERNIE--')
        augmented_text, predicted_tokens = augmentation_ERNIE(masked_text)
        print('predicted_tokens:', predicted_tokens)
        print('Generated text:', augmented_text)

        print('--RoBERTA--')
        augmented_text, predicted_tokens = augmentation_RoBERTA(masked_text1)
        print('predicted_tokens:', predicted_tokens)
        print('Generated text:', augmented_text)

        print('--ALBERT--')
        augmented_text, predicted_tokens = augmentation_ALBERT(masked_text)
        print('predicted_tokens:', predicted_tokens)
        print('Generated text:', augmented_text)

    # Calculate the average prediction accuracy of the five pre-trained models, respectively
    raw_token_list = [['the', 'as', 'injured', 'still', '11', 'critical', 'The', 'suspect', 'his', 'been'],
                      ['the', 'and', 'of', 'revealed', 'year', 'focused', 'suggested', 'carry', 'regions', 'resources'],
                      ['to', 'mountain', '212', 'broke', 'and', '600', 'with', 'of', 'subgrade.', 'reported'],
                      ['has', 'an', 'for', 'opened', '"channels"', 'namely,', 'for', '"good', 'urban', 'planning.'],
                      ['Jing,', 'firm,', 'victims', 'call', 'act', 'an', 'of', 'law.', 'such', 'the']]
    # The following five lists are the actual predictions of the five pre-trained models
    Bert_token_list = [['the', 'to', 'other', 'being', 'most', 'critical', 'a', 'man', 'his', 'been'],
                       ['the', 'and', 'of', 'said', 'year', 'focused', 'said', 'carry', 'countries', 'care'],
                       ['to', 'flood', '212', 'broke', 'where', '100', 'causing', 'of', 'road', 'broadcast'],
                       ['has', 'the', 'of', 'launched', 'activities', '"', 'for', '"', 'urban', '.'],
                       [',', 'school', 'police', 'call', 'practice', 'an', 'of', 'which', 'such', 'the']]

    ELECTRA_token_list = [['the', 'to', 'other', 'also', 'most', 'critical', 'the', 'detective', 'his', 'been'],
                          ['the', 'and', 'of', 'said', 'time', 'focused', 'proposed', 'carry', 'areas', 'services'],
                          ['to', 'severe', '212', 'broke', 'and', '100', 'the', 'of', 'road', 'monitored'],
                          ['has', 'the', 'on', 'was', 'companies', 'including', 'for', '"', 'urban', '.'],
                          [',', ',', 'offenders', 'contact', 'practice', 'an', 'of', 'which', 'such', 'the']]

    ERNIE_token_list = [['lil', 'anytime', '##imate', '##vent', '##ib', 'parallel', '##itation', 'quarters', '##eca', '##oir'],
                        ['braid', 'anytime', 'quarters', 'illustration', '##ort', 'pet', 'ile', 'link', 'sum', '##bala'],
                        ['woven', '##ayo', 'cents', '##vent', 'alexa', '##hip', 'paste', 'pew', '##vent', 'nowhere'],
                        ['##hetic', '##hetic', 'cell', '##dgets', '##git', 'cents', '##venting', 'nowhere', '##iv', 'usher'],
                        ['versa', '##hetic', '##eca', '##point', 'strap', 'dime', 'pew', 'fold', 'affairs', 'sum']]

    RoBERTA_token_list = [['the', 'to', 'more', 'still', 'some', 'critical', 'The', 'suspect', 'his', 'been'],
                          ['the', 'and', 'of', 'said', 'year', 'focuses', 'added', 'carry', 'countries', 'services'],
                          ['to', 'flash', '212', 'broke', 'and', '2', 'causing', 'of', 'road', 'captured'],
                          ['has', 'the', 'for', 'has', 'activities', 'namely', 'for', 'design', 'urban', 'planning'],
                          [',', 'school', 'suspects', 'approach', 'practice', 'an', 'of', 'China', 'such', 'the']]

    ALBERT_token_list = [['the', 'to', 'wounded', 'being', '58', 'critical', 'a', 'actor', 'the', 'been'],
                         ['them', 'them', 'them', 'them', 'them', 'them', 'them', 'them', 'them', 'them'],
                         ['to', 'violent', '220', 'broke', 'whereby', '100', 'causing', 'affected', 'roadway', 'uploaded'],
                         ['has', 'its', 'for', 'comprises', 'phases', 'namely', 'for', 'architectural', 'urban', 'planning'],
                         ['xiao', 'institute', 'offenders', 'confront', 'offence', 'an', 'of', 'which', 'such', 'chinese']]
    num_bertSame = 0
    for i in range(len(raw_token_list)):
        for j in range(len(raw_token_list[i])):
            if raw_token_list[i][j] == Bert_token_list[i][j]:
                num_bertSame += 1
    bertSame_ratio = num_bertSame / 50
    print('bertSame_ratio:', bertSame_ratio)

    num_ELECTRASame = 0
    for i in range(len(raw_token_list)):
        for j in range(len(raw_token_list[i])):
            if raw_token_list[i][j] == ELECTRA_token_list[i][j]:
                num_ELECTRASame += 1
    ELECTRASame_ratio = num_ELECTRASame / 50
    print('ELECTRASame_ratio:', ELECTRASame_ratio)

    num_ERNIESame = 0
    for i in range(len(raw_token_list)):
        for j in range(len(raw_token_list[i])):
            if raw_token_list[i][j] == ERNIE_token_list[i][j]:
                num_ERNIESame += 1
    ERNIESame_ratio = num_ERNIESame / 50
    print('ERNIESame_ratio:', ERNIESame_ratio)

    num_RoBERTASame = 0
    for i in range(len(raw_token_list)):
        for j in range(len(raw_token_list[i])):
            if raw_token_list[i][j] == RoBERTA_token_list[i][j]:
                num_RoBERTASame += 1
    RoBERTASame_ratio = num_RoBERTASame / 50
    print('RoBERTASame_ratio:', RoBERTASame_ratio)

    num_ALBERTSame = 0
    for i in range(len(raw_token_list)):
        for j in range(len(raw_token_list[i])):
            if raw_token_list[i][j] == ALBERT_token_list[i][j]:
                num_ALBERTSame += 1
    ALBERTSame_ratio = num_ALBERTSame / 50
    print('ALBERTSame_ratio:', ALBERTSame_ratio)
